# Supplementary material for: The Influence of Time of Day of Vaccination with BNT162b2 on the Adverse Drug Reactions and Efficacy of Humoral Response against SARS-CoV-2 in an Observational Study of Young Adults
Source: Vaccines (Basel). 2022 Mar 14;10(3):443. doi: 10.3390/vaccines10030443 (PMC8954058; doi:10.3390/vaccines10030443)
Supplement: Supplementary file 1 [file vaccines-10-00443-s001.zip]

Archive with 1 entries (1 files):
- vaccines-1617850-supplementary.pdf
